# Supplementary material for: The Impact of Neurological Complications in Endocarditis: A Systematic Review and Meta-Analysis
Source: J Clin Med. 2024 Nov 22;13(23):7053. doi: 10.3390/jcm13237053 (PMC11642100; doi:10.3390/jcm13237053)
Supplement: Supplementary file 1 [file jcm-13-07053-s001.zip]

Archive with 1 entries (1 files):
- jcm-3312469-supplementary.pdf
